# Supplementary material for: Cardiac Involvement in Cryoglobulinemia: Clinical Characteristics, Radiological Features, and Outcomes
Source: J Clin Med. 2026 Jul 6;15(13):5262. doi: 10.3390/jcm15135262 (PMC13362785; doi:10.3390/jcm15135262)
Supplement: Supplementary file 1 [file jcm-15-05262-s001.zip]

Archive with 1 entries (1 files):
- jcm-4367663-supplementary.pdf
